# Supplementary material for: Actin-Depolymerizing Factor Gene Family Analysis Revealed That CsADF4 Increased the Sensitivity of Sweet Orange to Bacterial Pathogens
Source: Plants (Basel). 2023 Aug 25;12(17):3054. doi: 10.3390/plants12173054 (PMC10490069; doi:10.3390/plants12173054)
Supplement: Supplementary file 1 [file plants-12-03054-s001.zip]

Archive with 1 entries (1 files):
- plants-2531988-supplementary.pdf
